# Supplementary material for: The Effects of 6-Month Vitamin D Supplementation during the Non-Surgical Treatment of Periodontitis in Vitamin-D-Deficient Patients: A Randomized Double-Blind Placebo-Controlled Study
Source: Nutrients. 2020 Sep 25;12(10):2940. doi: 10.3390/nu12102940 (PMC7600700; doi:10.3390/nu12102940)
Supplement: Supplementary file 1 [file nutrients-12-02940-s001.zip]

Archive with 2 entries (2 files):
- Figure S1.pdf
- Table S1-S4.pdf
